# Supplementary material for: The Complete Mitochondrial Genomes of Four Species in the Subfamily Limenitidinae (Lepidoptera, Nymphalidae) and a Phylogenetic Analysis
Source: Insects. 2021 Dec 22;13(1):16. doi: 10.3390/insects13010016 (PMC8781921; doi:10.3390/insects13010016)
Supplement: Supplementary file 1 [file insects-13-00016-s001.zip]

Archive with 1 entries (1 files):
- insects-1513047-supplementary.pdf
